# Supplementary material for: Comparative Transcriptomics and Metabolomics Uncover the Molecular Basis of Leaf Rust Resistance in Contrasting Leymus chinensis Germplasms
Source: Int J Mol Sci. 2025 Jul 22;26(15):7042. doi: 10.3390/ijms26157042 (PMC12346849; doi:10.3390/ijms26157042)
Supplement: Supplementary file 1 [file ijms-26-07042-s001.zip]

Archive with 1 entries (1 files):
- ijms-3717852-supplementary.pdf
